# Supplementary material for: A robust method for on-chip production and manipulation of lipid vesicles by inverted emulsion
Source: Cell Rep Methods. 2026 Mar 10;6(3):101326. doi: 10.1016/j.crmeth.2026.101326 (PMC13030974; doi:10.1016/j.crmeth.2026.101326)
Supplement: Data S1.CAD design files of the 3D printable chip [file mmc2.zip]

Archive with 4 entries (3 files):
- 3Dchip design file/
- 3Dchip design file/3Dchip.obj
- 3Dchip design file/3Dchip.stl
- 3Dchip design file/obj.mtl
