# Supplementary material for: A robust method for on-chip production and manipulation of lipid vesicles by inverted emulsion
Source: Cell Rep Methods. 2026 Mar 10;6(3):101326. doi: 10.1016/j.crmeth.2026.101326 (PMC13030974; doi:10.1016/j.crmeth.2026.101326)
Supplement: Data S1.CAD design files of the 3D printable chip [file mmc2.zip › 3Dchip design file/3Dchip.obj]

# Object Export From Tinkercad Server 2015
mtllib obj.mtl
o obj_0
v -77.739		15.985		8
v -77.482		15.934		8
v -85.879		25.121		2
v -85.998		25.2255		2
v -86.174		25.38		2
v -68		39		2
v -68		39		0
v -77.234		15.85		8
v -86.015		23.261		1.003
v -88.392		2.026		8
v -86.5		25.598		2
v -86.066		23.518		1.003
v -88		2		8
v -87.608		2.026		8
v -87.224		2.102		8
v -86.852		2.228		8
v -76.999		15.734		8
v -87.608		-6.974		2
v -88		-7		2
v -88		2.998		8
v -69.402		-5.5		2
v -69.228		-5.148		2
v -69.102		-4.776		2
v -86.632		25.6632		2
v -69.026		-4.392		2
v -87.224		-6.898		2
v -76.781		15.589		8
v -89.826		2.62		8
v -86.852		25.772		2
v -89.5		2.402		8
v -69		-4		2
v -89.148		2.228		8
v -88.776		2.102		8
v -86.852		-6.772		2
v -92		39		0
v -92		39		2
v -76.584		15.416		8
v -68		-21		0
v -68		-21		2
v -92		-21		2
v -92		-21		0
v -81.766		24.85		8
v -69.0064		-3.904		2
v -87.224		25.898		2
v -69.998		-4		2
v -86.015		23.261		2
v -85.998		23		1.003
v -70.015		-4.261		2
v -85.998		23		2
v -87.608		25.974		2
v -90.598		3.5		8
v -90.38		3.174		8
v -90.121		2.879		8
v -76.411		15.219		8
v -90.898		4.224		8
v -90.772		3.852		8
v -76.266		15.001		8
v -70.066		-4.518		2
v -81.518		24.934		8
v -88		26		2
v -76.15		14.766		8
v -85.026		4.608		8
v -81.261		24.985		8
v -88.392		25.974		2
v -85		5		8
v -88.776		25.898		2
v -86.632		-6.6632		2
v -85.026		5.392		8
v -70.15		-4.766		2
v -81		25.003		8
v -89.148		25.772		2
v -85.102		5.776		8
v -85.228		6.148		8
v -81		26		8
v -70.248		-4.9645		2
v -89.5		25.598		2
v -78		16.003		8
v -81.392		25.974		8
v -81.776		25.898		8
v -82.148		25.772		8
v -82.5		25.598		8
v -85.402		6.5		8
v -76.174		16.38		8
v -89.826		25.38		2
v -85.62		6.826		8
v -82.826		25.38		8
v -83.121		25.121		8
v -83.38		24.826		8
v -85.879		7.121		8
v -90.003		25.2246		2
v -81		20.998		8
v -81.261		21.015		8
v -86.174		7.38		8
v -81.518		21.066		8
v -90.121		25.121		2
v -75		14		8
v -75.026		14.392		8
v -75.102		14.776		8
v -81.766		21.15		8
v -75.228		15.148		8
v -75.402		15.5		8
v -75.62		15.826		8
v -75.879		16.121		8
v -90.38		24.826		2
v -75.998		14		8
v -86.5		7.598		8
v -82.001		21.266		8
v -75.402		12.5		8
v -75.228		12.852		8
v -75.102		13.224		8
v -75.026		13.608		8
v -90.4188		24.768		2
v -71.608		-6.974		2
v -76.781		12.411		8
v -72		-7		2
v -71.224		-6.898		2
v -76.999		12.266		8
v -88.766		24.85		2
v -70.852		-6.772		2
v -86.015		22.739		1.003
v -86.015		22.739		2
v -77.234		12.15		8
v -88.9321		24.768		2
v -70.5		-6.598		2
v -77.482		12.066		8
v -88.518		24.934		2
v -86.066		22.482		1.003
v -77.739		12.015		8
v -86.066		22.482		2
v -70.248		-6.4295		2
v -78		11.998		8
v -89.826		-6.38		2
v -90.003		-6.2246		2
v -88.261		24.985		2
v -74.344		-5.867		2
v -74.2255		-6.002		2
v -74.121		-6.121		2
v -89.5		-6.598		2
v -86.15		22.234		1.003
v -75.62		12.174		8
v -86.15		22.234		2
v -89.148		-6.772		2
v -88		25.003		2
v -74.003		-6.2246		2
v -73.826		-6.38		2
v -76.174		11.62		8
v -75.879		11.879		8
v -88.776		-6.898		2
v -78		11		8
v -77.608		11.026		8
v -77.224		11.102		8
v -76.852		11.228		8
v -76.5		11.402		8
v -87.739		24.985		2
v -88.392		-6.974		2
v -86.266		21.999		1.003
v -86.266		21.999		2
v -76.5		16.598		8
v -73.5		-6.598		2
v -76.852		16.772		8
v -87.482		24.934		2
v -77.224		16.898		8
v -86.2667		21.998		1.003
v -86.2667		21.998		0
v -86.411		21.781		0
v -73.148		-6.772		2
v -77.608		16.974		8
v -87.234		24.85		2
v -72.776		-6.898		2
v -86.584		6.416		8
v -86.411		21.781		2
v -78		17		8
v -72.392		-6.974		2
v -68		-6.002		2
v -87.0679		24.768		2
v -70.174		-6.38		2
v -90.728		-2.763		2
v -90.772		-2.852		2
v -86.584		21.584		0
v -90.898		-3.224		2
v -72.296		-5.9781		2
v -69.879		-6.121		2
v -72.518		-5.934		2
v -90.974		-3.608		2
v -86.584		21.584		2
v -69.7745		-6.002		2
v -90.9936		-3.904		2
v -72.766		-5.85		2
v -86.5		-6.598		2
v -73.001		-5.734		2
v -86.174		-6.38		2
v -86.632		21.5418		2
v -85.879		-6.121		2
v -73.219		-5.589		2
v -85.7745		-6.002		2
v -85.62		-5.826		2
v -88.766		24.85		0
v -73.416		-5.416		2
v -73.589		-5.219		2
v -85.402		-5.5		2
v -85.228		-5.148		2
v -82.219		21.411		8
v -82.416		21.584		8
v -73.734		-5.001		2
v -85.102		-4.776		2
v -85.026		-4.392		2
v -82.416		24.416		8
v -73.85		-4.766		2
v -85		-4		2
v -82.219		24.589		8
v -82.001		24.734		8
v -73.934		-4.518		2
v -85.0064		-3.904		2
v -86.0042		-3.904		2
v -73.985		-4.261		2
v -85.998		-4		2
v -86.632		20.3368		2
v -86.5		20.402		2
v -86.015		-4.261		2
v -86.174		20.62		2
v -74.003		-4		2
v -82.5		20.402		8
v -82.148		20.228		8
v -81.776		20.102		8
v -81.392		20.026		8
v -86.066		-4.518		2
v -81		20		8
v -85.998		20.7745		2
v -85.879		20.879		2
v -82.589		21.781		8
v -73.9964		-3.904		2
v -86.15		-4.766		2
v -82.734		21.999		8
v -85.7745		20.998		2
v -85.62		21.174		2
v -86.266		-5.001		2
v -82.85		22.234		8
v -72.261		-5.985		2
v -72		-6.002		2
v -86.411		-5.219		2
v -82.934		22.482		8
v -85.402		21.5		2
v -86.584		-5.416		2
v -82.985		22.739		8
v -85.228		21.852		2
v -83.003		23		8
v -86.632		-5.4582		2
v -70.266		-5.001		2
v -82.985		23.261		8
v -85.102		22.224		2
v -70.411		-5.219		2
v -82.934		23.518		8
v -85.026		22.608		2
v -82.85		23.766		8
v -85		23		2
v -82.734		24.001		8
v -70.584		-5.416		2
v -85.026		23.392		2
v -82.589		24.219		8
v -70.781		-5.589		2
v -85.102		23.776		2
v -85.228		24.148		2
v -70.999		-5.734		2
v -82.826		20.62		8
v -85.402		24.5		2
v -71.234		-5.85		2
v -71.482		-5.934		2
v -85.5812		24.768		2
v -83.38		21.174		8
v -83.121		20.879		8
v -83.598		24.5		8
v -83.772		24.148		8
v -83.898		23.776		8
v -83.974		23.392		8
v -71.739		-5.985		2
v -86.584		24.416		2
v -84		23		8
v -83.974		22.608		8
v -83.898		22.224		8
v -91		-4		2
v -83.772		21.852		8
v -91		4.288		2
v -83.598		21.5		8
v -86.632		24.4582		2
v -91		5		2
v -91		11		2
v -91		14		2
v -91		20		2
v -88.518		24.934		0
v -86.411		24.219		2
v -88.261		24.985		0
v -88		25.003		0
v -86.266		24.001		2
v -87.739		24.985		0
v -90.728		-5.237		2
v -90.598		-5.5		2
v -87.482		24.934		0
v -86.15		23.766		2
v -90.38		-5.826		2
v -76.066		14.518		8
v -87.234		24.85		0
v -90.121		-6.121		2
v -76.015		14.261		8
v -86.066		23.518		2
v -82.589		21.781		0
v -82.589		21.781		2
v -82.536		21.7206		2
v -76.015		13.739		8
v -82.7333		21.998		0
v -82.7333		21.998		1.003
v -76.066		13.482		8
v -82.734		21.999		1.003
v -82.734		21.999		2
v -76.15		13.234		8
v -76.266		12.999		8
v -82.85		22.234		1.003
v -82.85		22.234		2
v -76.411		12.781		8
v -76.584		12.584		8
v -88.68		-5.8791		2
v -88.766		-5.85		2
v -82.934		22.482		1.003
v -82.934		22.482		2
v -89.001		-5.734		2
v -82.985		22.739		1.003
v -82.985		22.739		2
v -89.219		-5.589		2
v -89.416		-5.416		2
v -83.003		23		1.003
v -83.003		23		2
v -89.589		-5.219		2
v -83.003		21.998		1.003
v -89.734		-5.001		2
v -82.985		23.261		1.003
v -82.985		23.261		2
v -89.85		-4.766		2
v -89.934		-4.518		2
v -82.934		23.518		1.003
v -82.934		23.518		2
v -89.985		-4.261		2
v -82.85		23.766		1.003
v -82.85		23.766		2
v -90.003		-4		2
v -82.734		24.001		1.003
v -89.9964		-3.904		2
v -82.734		24.001		2
v -82.589		24.219		0
v -88.261		-5.985		2
v -82.7333		24.002		1.003
v -82.7333		24.002		0
v -88		-6.002		2
v -82.589		24.219		2
v -88.518		-5.934		2
v -74.9936		-3.904		2
v -75		-4		2
v -82.536		24.2794		2
v -74.974		-4.392		2
v -86.781		-5.589		2
v -74.898		-4.776		2
v -81		20.998		0
v -81.261		21.015		0
v -81.261		21.015		2
v -74.772		-5.148		2
v -81		20.998		2
v -86.999		-5.734		2
v -74.598		-5.5		2
v -81.518		21.066		0
v -81.518		21.066		2
v -74.38		-5.826		2
v -87.234		-5.85		2
v -81.766		21.15		0
v -81.766		21.15		2
v -82.001		21.266		0
v -82.001		21.266		2
v -87.482		-5.934		2
v -76.4671		16.576		2
v -76.5		16.598		2
v -82.219		21.411		0
v -82.219		21.411		2
v -87.739		-5.985		2
v -76.852		16.772		2
v -82.416		21.584		0
v -82.416		21.584		2
v -77.224		16.898		2
v -77.608		16.974		2
v -78		17		2
v -80.488		21.0648		2
v -80.739		21.015		0
v -80.739		21.015		2
v -75.4154		12.48		2
v -75.402		12.5		2
v -75.228		12.852		2
v -79.0188		22.72		2
v -79.066		22.482		0
v -79.066		22.482		2
v -75.102		13.224		2
v -79.15		22.234		0
v -79.15		22.234		2
v -87.608		20.026		2
v -75.026		13.608		2
v -88		20		2
v -79.266		21.999		0
v -79.266		21.999		2
v -75		14		2
v -87.224		20.102		2
v -79.411		21.781		0
v -75.026		14.392		2
v -79.411		21.781		2
v -86.852		20.228		2
v -75.102		14.776		2
v -79.584		21.584		0
v -79.584		21.584		2
v -75.228		15.148		2
v -79.781		21.411		0
v -79.781		21.411		2
v -75.402		15.5		2
v -79.999		21.266		0
v -79.999		21.266		2
v -90.598		24.5		2
v -75.62		15.826		2
v -80.234		21.15		0
v -75.879		16.121		2
v -80.234		21.15		2
v -90.728		24.237		2
v -80.482		21.066		0
v -75.998		16.2255		2
v -80.482		21.066		2
v -76.174		16.38		2
v -81		26		2
v -90.728		21.763		2
v -90.598		21.5		2
v -81.392		25.974		2
v -90.38		21.174		2
v -81.776		25.898		2
v -82.416		24.416		0
v -82.416		24.416		2
v -82.148		25.772		2
v -90.121		20.879		2
v -82.219		24.589		0
v -76.0694		14.528		2
v -82.219		24.589		2
v -82.5		25.598		2
v -76.066		14.518		2
v -82.536		25.5739		2
v -82.001		24.734		0
v -90.003		20.7754		2
v -82.001		24.734		2
v -89.826		20.62		2
v -76.015		14.261		2
v -82.826		25.38		2
v -81.9321		24.768		2
v -75.998		14		2
v -83.003		25.2246		2
v -79.999		24.734		0
v -79.999		24.734		2
v -89.5		20.402		2
v -80.0679		24.768		2
v -76.015		13.739		2
v -79.781		24.589		0
v -89.148		20.228		2
v -79.781		24.589		2
v -76.066		13.482		2
v -79.584		24.416		0
v -79.584		24.416		2
v -88.776		20.102		2
v -79.174		25.38		2
v -76.15		13.234		2
v -78.998		25.2255		2
v -79.411		24.219		0
v -88.392		20.026		2
v -79.411		24.219		2
v -79.5		25.598		2
v -79.266		24.001		0
v -76.266		12.999		2
v -79.266		24.001		2
v -79.852		25.772		2
v -80.224		25.898		2
v -79.15		23.766		0
v -79.15		23.766		2
v -76.411		12.781		2
v -80.608		25.974		2
v -88.68		21.1209		2
v -88.766		21.15		2
v -79.066		23.518		0
v -79.066		23.518		2
v -76.584		12.584		2
v -79.015		23.261		0
v -79.015		23.261		2
v -89.001		21.266		2
v -76.7024		12.48		2
v -78.998		23		0
v -78.62		24.826		2
v -78.998		23		2
v -89.219		21.411		2
v -77.739		15.985		2
v -79.015		22.739		0
v -78.879		25.121		2
v -79.015		22.739		2
v -78		16.003		2
v -89.416		21.584		2
v -77.482		15.934		2
v -81.766		24.85		2
v -90.974		-4.392		2
v -81.766		24.85		0
v -81.518		24.934		2
v -90.898		-4.776		2
v -77.234		15.85		2
v -78.62		21.174		2
v -78.7745		20.998		2
v -89.589		21.781		2
v -81.518		24.934		0
v -90.772		-5.148		2
v -81.261		24.985		2
v -78.402		21.5		2
v -76.999		15.734		2
v -81.261		24.985		0
v -78.228		21.852		2
v -89.734		21.999		2
v -81		25.003		2
v -81		25.003		0
v -74.234		6.85		8
v -76.781		15.589		2
v -78.102		22.224		2
v -80.739		24.985		0
v -80.739		24.985		2
v -73.999		6.734		8
v -78.026		22.608		2
v -76.584		15.416		2
v -89.85		22.234		2
v -80.482		24.934		0
v -80.482		24.934		2
v -78		23		2
v -80.234		24.85		0
v -80.234		24.85		2
v -73.781		6.589		8
v -76.411		15.219		2
v -78.026		23.392		2
v -89.934		22.482		2
v -73.584		6.416		8
v -78.102		23.776		2
v -76.266		15.001		2
v -73.411		6.219		8
v -78.228		24.148		2
v -89.9812		22.72		2
v -76.15		14.766		2
v -73.266		6.001		8
v -78.402		24.5		2
v -83.121		25.121		2
v -73.15		5.766		8
v -83.38		24.826		2
v -88.261		21.015		2
v -88		20.998		2
v -73.066		5.518		8
v -83.4188		24.768		2
v -88		11.998		0
v -88.261		12.015		0
v -88.261		12.015		2
v -88		11.998		2
v -73.015		5.261		8
v -88.518		21.066		2
v -88.518		12.066		0
v -75.998		20.998		2
v -72.998		5		8
v -88.518		12.066		2
v -91		23		2
v -73.015		4.739		8
v -88.766		12.15		0
v -73.066		4.482		8
v -88.766		12.15		2
v -86.781		21.411		2
v -86.999		21.266		2
v -73.852		7.772		8
v -74.224		7.898		8
v -84		20.998		2
v -84		23		2
v -89.001		12.266		0
v -89.001		12.266		2
v -73.174		7.38		8
v -73.5		7.598		8
v -87.234		21.15		2
v -89.219		12.411		0
v -89.219		12.411		2
v -87.482		21.066		2
v -89.2976		12.48		2
v -72.026		4.608		8
v -72		5		8
v -72.026		5.392		8
v -72.102		5.776		8
v -72.228		6.148		8
v -72.402		6.5		8
v -72.62		6.826		8
v -72.879		7.121		8
v -86.7024		12.48		2
v -86.781		12.411		0
v -75		7.003		8
v -87.739		21.015		2
v -74.739		6.985		8
v -86.781		12.411		2
v -74.482		6.934		8
v -86.999		12.266		0
v -86.999		12.266		2
v -87.234		12.15		0
v -83.598		24.5		2
v -87.234		12.15		2
v -74.608		7.974		8
v -75		8		8
v -87.482		12.066		0
v -89.985		22.739		2
v -83.772		24.148		2
v -87.482		12.066		2
v -73.15		4.234		8
v -83.898		23.776		2
v -87.739		12.015		0
v -87.739		12.015		2
v -73.266		3.999		8
v -83.974		23.392		2
v -90.003		23		2
v -73.411		3.781		8
v -83.974		22.608		2
v -89.416		12.584		0
v -89.416		12.584		2
v -73.584		3.584		8
v -89.985		23.261		2
v -83.898		22.224		2
v -89.589		12.781		0
v -89.589		12.781		2
v -73.781		3.411		8
v -83.772		21.852		2
v -89.734		12.999		0
v -89.734		12.999		2
v -89.934		23.518		2
v -73.999		3.266		8
v -83.598		21.5		2
v -74.234		3.15		8
v -89.85		13.234		0
v -89.85		13.234		2
v -83.38		21.174		2
v -89.85		23.766		2
v -89.934		13.482		0
v -89.934		13.482		2
v -83.2255		20.998		2
v -90.772		24.148		2
v -89.985		13.739		0
v -89.985		13.739		2
v -72.402		3.5		8
v -72.228		3.852		8
v -72.102		4.224		8
v -90.898		23.776		2
v -89.734		24.001		2
v -72.62		3.174		8
v -90.974		23.392		2
v -90.003		14		0
v -90.003		14		2
v -85.62		24.826		2
v -74.224		2.102		8
v -73.852		2.228		8
v -73.5		2.402		8
v -73.174		2.62		8
v -72.879		2.879		8
v -89.985		14.261		0
v -89.985		14.261		2
v -90.974		22.608		2
v -74.482		3.066		8
v -89.589		24.219		2
v -74.739		3.015		8
v -89.934		14.518		0
v -90.898		22.224		2
v -89.934		14.518		2
v -75		2.998		8
v -90.772		21.852		2
v -89.9306		14.528		2
v -89.416		24.416		2
v -75		2		8
v -74.608		2.026		8
v -86.632		12.5418		2
v -89.219		24.589		2
v -78		11		2
v -89.85		14.766		0
v -89.85		14.766		2
v -77.608		11.026		2
v -77.224		11.102		2
v -89.734		15.001		0
v -89.734		15.001		2
v -89.001		24.734		2
v -77.003		11.1769		2
v -76.852		11.228		2
v -89.589		15.219		0
v -89.589		15.219		2
v -90.121		16.121		2
v -76.5		11.402		2
v -90.003		16.2246		2
v -89.416		15.416		0
v -89.416		15.416		2
v -90.38		15.826		2
v -76.174		11.62		2
v -89.219		15.589		0
v -89.219		15.589		2
v -90.598		15.5		2
v -75.879		11.879		2
v -90.728		15.237		2
v -89.001		15.734		0
v -89.001		15.734		2
v -75.62		12.174		2
v -86.999		24.734		2
v -75.7745		11.998		2
v -90.598		12.5		2
v -90.728		12.763		2
v -88.766		15.85		0
v -88.766		15.85		2
v -90.5846		12.48		2
v -88.68		15.8791		2
v -86.781		24.589		2
v -90.38		12.174		2
v -88.518		15.934		0
v -76.781		12.411		2
v -88.518		15.934		2
v -90.121		11.879		2
v -76.999		12.266		2
v -88.261		15.985		0
v -88.261		15.985		2
v -90.003		11.7754		2
v -77.234		12.15		2
v -88		16.003		0
v -90.772		15.148		2
v -88		16.003		2
v -87.739		15.985		0
v -77.482		12.066		2
v -87.739		15.985		2
v -90.898		14.776		2
v -90.974		14.392		2
v -88		17		2
v -77.739		12.015		2
v -87.482		15.934		0
v -87.482		15.934		2
v -90.974		13.608		2
v -87.234		15.85		0
v -78		11.998		2
v -90.898		13.224		2
v -87.234		15.85		2
v -90.772		12.852		2
v -86.999		15.734		0
v -86.999		15.734		2
v -86.781		15.589		0
v -86.781		15.589		2
v -86.632		15.4582		2
v -86.584		15.416		0
v -86.584		15.416		2
v -86.411		15.219		0
v -86.411		15.219		2
v -90.121		7.121		2
v -90.003		7.2246		2
v -86.2673		15.003		0
v -86.2673		15.003		1.003
v -76.416		6.416		8
v -90.38		6.826		2
v -76.219		6.589		8
v -90.598		6.5		2
v -86.266		15.001		1.003
v -76.001		6.734		8
v -86.266		15.001		2
v -90.728		6.237		2
v -75.766		6.85		8
v -90.772		6.148		2
v -75.518		6.934		8
v -75.261		6.985		8
v -86.15		14.766		1.003
v -90.898		5.776		2
v -86.15		14.766		2
v -75.392		7.974		8
v -75.776		7.898		8
v -76.148		7.772		8
v -76.5		7.598		8
v -76.826		7.38		8
v -86.066		14.518		1.003
v -86.066		14.518		2
v -77.121		7.121		8
v -77.38		6.826		8
v -77.598		6.5		8
v -86.5		16.598		2
v -86.4671		16.576		2
v -76.934		4.482		8
v -86.852		16.772		2
v -76.985		4.739		8
v -86.015		14.261		1.003
v -86.015		14.261		2
v -87.224		16.898		2
v -77.003		5		8
v -87.608		16.974		2
v -76.985		5.261		8
v -76.934		5.518		8
v -88.392		16.974		2
v -76.85		5.766		8
v -85.998		14		1.003
v -85.998		14		2
v -76.734		6.001		8
v -88.776		16.898		2
v -76.589		6.219		8
v -89.148		16.772		2
v -89.5		16.598		2
v -86.015		13.739		1.003
v -89.5329		16.576		2
v -86.015		13.739		2
v -77.772		6.148		8
v -77.898		5.776		8
v -77.974		5.392		8
v -78		5		8
v -77.974		4.608		8
v -86.066		13.482		1.003
v -86.066		13.482		2
v -75.261		3.015		8
v -75.518		3.066		8
v -75.766		3.15		8
v -86.174		16.38		2
v -85.998		16.2255		2
v -86.15		13.234		1.003
v -86.15		13.234		2
v -76.001		3.266		8
v -76.219		3.411		8
v -76.416		3.584		8
v -89.826		16.38		2
v -86.266		12.999		1.003
v -86.266		12.999		2
v -76.589		3.781		8
v -76.734		3.999		8
v -86.2667		12.998		1.003
v -90.974		5.392		2
v -86.2667		12.998		0
v -86.411		12.781		0
v -82.536		20.4261		2
v -82.5		20.402		2
v -76.85		4.234		8
v -78.879		20.879		2
v -79.1148		20.672		2
v -86.411		12.781		2
v -82.148		20.228		2
v -81.776		20.102		2
v -81.392		20.026		2
v -86.584		12.584		0
v -76.826		2.62		8
v -76.5		2.402		8
v -76.148		2.228		8
v -75.776		2.102		8
v -75.392		2.026		8
v -81		20		2
v -86.584		12.584		2
v -79.852		20.228		2
v -80.003		20.1769		2
v -77.898		4.224		8
v -77.772		3.852		8
v -77.598		3.5		8
v -77.38		3.174		8
v -77.121		2.879		8
v -79.5		20.402		2
v -79.174		20.62		2
v -78.392		16.974		2
v -78.776		16.898		2
v -79.148		16.772		2
v -78		11.998		0
v -78.261		12.015		0
v -78.261		12.015		2
v -79.5		16.598		2
v -78.518		12.066		0
v -79.5329		16.576		2
v -78.518		12.066		2
v -78.44		12.0505		2
v -79.826		16.38		2
v -78.766		12.15		0
v -78.766		12.15		2
v -80.003		16.2246		2
v -79.001		12.266		0
v -79.001		12.266		2
v -79.219		12.411		0
v -79.219		12.411		2
v -79.2976		12.48		2
v -86.411		6.219		8
v -83.121		20.879		2
v -86.266		6.001		8
v -82.826		20.62		2
v -83.003		20.7754		2
v -86.15		5.766		8
v -86.066		5.518		8
v -86.015		5.261		8
v -85.998		5		8
v -72.0893		4.288		2
v -76.781		12.411		0
v -72.026		4.608		2
v -76.999		12.266		0
v -86.015		4.739		8
v -72		5		2
v -77.234		12.15		0
v -86.066		4.482		8
v -72.026		5.392		2
v -77.482		12.066		0
v -72.102		5.776		2
v -77.739		12.015		0
v -72.228		6.148		2
v -72.402		6.5		2
v -79.416		12.584		0
v -72.62		6.826		2
v -79.416		12.584		2
v -79.589		12.781		0
v -79.589		12.781		2
v -72.879		7.121		2
v -79.7333		12.998		0
v -79.7333		12.998		1.003
v -72.998		7.2255		2
v -73.174		7.38		2
v -79.734		12.999		1.003
v -79.734		12.999		2
v -73.5		7.598		2
v -73.852		7.772		2
v -79.85		13.234		1.003
v -79.85		13.234		2
v -88		17		8
v -88.392		16.974		8
v -88.776		16.898		8
v -89.148		16.772		8
v -89.5		16.598		8
v -74.224		7.898		2
v -86.5		16.598		8
v -86.852		16.772		8
v -87.224		16.898		8
v -87.608		16.974		8
v -74.344		7.9218		2
v -86.584		15.416		8
v -79.934		13.482		1.003
v -79.934		13.482		2
v -86.411		15.219		8
v -74.234		6.85		2
v -74.344		6.8873		2
v -86.266		15.001		8
v -79.985		13.739		1.003
v -73.999		6.734		2
v -79.985		13.739		2
v -86.15		14.766		8
v -73.781		6.589		2
v -86.066		14.518		8
v -86.015		14.261		8
v -80.003		14		1.003
v -80.003		14		2
v -73.584		6.416		2
v -80.003		12.998		1.003
v -85.998		14		8
v -86.015		13.739		8
v -73.411		6.219		2
v -79.985		14.261		1.003
v -79.985		14.261		2
v -86.066		13.482		8
v -73.266		6.001		2
v -86.15		13.234		8
v -72.998		11.998		2
v -79.934		14.518		1.003
v -79.934		14.518		2
v -86.266		12.999		8
v -73.15		5.766		2
v -86.411		12.781		8
v -85		14		2
v -79.9306		14.528		2
v -73.066		5.518		2
v -90.974		4.608		2
v -90.9107		4.288		2
v -73.015		5.261		2
v -79.85		14.766		1.003
v -79.85		14.766		2
v -90.598		3.5		2
v -90.728		3.763		2
v -90.38		3.174		2
v -72.998		5		2
v -81		14		2
v -79.734		15.001		1.003
v -79.734		15.001		2
v -90.121		2.879		2
v -90.003		2.7754		2
v -73.015		4.739		2
v -90.898		4.224		2
v -79.589		15.219		0
v -79.7327		15.003		1.003
v -79.7327		15.003		0
v -90.772		3.852		2
v -79.589		15.219		2
v -73.066		4.482		2
v -86.852		7.772		8
v -73.1317		4.288		2
v -87.224		7.898		8
v -86.584		12.584		8
v -79.416		15.416		0
v -79.416		15.416		2
v -80.739		24.985		8
v -86.174		16.38		8
v -80.482		24.934		8
v -80.234		24.85		8
v -79.219		15.589		0
v -79.219		15.589		2
v -85		14		8
v -85.026		14.392		8
v -85.102		14.776		8
v -85.228		15.148		8
v -85.402		15.5		8
v -80.003		15.003		1.003
v -85.62		15.826		8
v -85.879		16.121		8
v -85.402		12.5		8
v -85.228		12.852		8
v -79.001		15.734		0
v -85.102		13.224		8
v -80.608		25.974		8
v -85.026		13.608		8
v -79.001		15.734		2
v -79.174		25.38		8
v -79.5		25.598		8
v -87.608		7.974		8
v -79.852		25.772		8
v -80.224		25.898		8
v -78.766		15.85		0
v -86.174		11.62		8
v -85.879		11.879		8
v -85.62		12.174		8
v -78.766		15.85		2
v -88		8		8
v -78.62		24.826		8
v -78.879		25.121		8
v -78.518		15.934		0
v -86.5		11.402		8
v -78.518		15.934		2
v -88.392		7.974		8
v -80.739		21.015		8
v -89.416		12.584		8
v -88.776		7.898		8
v -78.44		15.9495		2
v -89.589		12.781		8
v -89.148		7.772		8
v -80.608		20.026		2
v -79.066		22.482		8
v -76.066		14.518		0
v -80.224		20.102		2
v -89.5		7.598		8
v -89.734		12.999		8
v -76.015		14.261		0
v -89.826		7.38		8
v -79.15		22.234		8
v -89.85		13.234		8
v -75.998		14		0
v -79.266		21.999		8
v -89.934		13.482		8
v -90.121		7.121		8
v -76.015		13.739		0
v -89.985		13.739		8
v -79.411		21.781		8
v -90.38		6.826		8
v -76.066		13.482		0
v -90.003		14		8
v -79.584		21.584		8
v -90.598		6.5		8
v -80.121		16.121		2
v -89.985		14.261		8
v -76.15		13.234		0
v -79.781		21.411		8
v -80.38		15.826		2
v -89.934		14.518		8
v -76.266		12.999		0
v -79.999		21.266		8
v -80.598		15.5		2
v -80.234		21.15		8
v -76.411		12.781		0
v -80.772		15.148		2
v -80.482		21.066		8
v -80.898		14.776		2
v -76.584		12.584		0
v -89.85		14.766		8
v -80.974		14.392		2
v -89.734		15.001		8
v -79.999		24.734		8
v -78.261		15.985		0
v -78.261		15.985		2
v -89.589		15.219		8
v -80.974		13.608		2
v -89.416		15.416		8
v -79.781		24.589		8
v -80.898		13.224		2
v -78		16.003		0
v -89.219		15.589		8
v -89.001		15.734		8
v -80.772		12.852		2
v -79.584		24.416		8
v -77.739		15.985		0
v -88.766		15.85		8
v -80.598		12.5		2
v -79.411		24.219		8
v -74.608		7.974		2
v -77.482		15.934		0
v -80.5846		12.48		2
v -88.518		15.934		8
v -79.266		24.001		8
v -75		8		2
v -88.261		15.985		8
v -77.234		15.85		0
v -80.38		12.174		2
v -88		16.003		8
v -79.15		23.766		8
v -74.739		6.985		2
v -75		7.003		2
v -76.999		15.734		0
v -87.739		15.985		8
v -80.2255		11.998		2
v -79.066		23.518		8
v -74.482		6.934		2
v -87.482		15.934		8
v -76.781		15.589		0
v -79.015		23.261		8
v -87.234		15.85		8
v -76.584		15.416		0
v -78.998		23		8
v -74.344		2.0782		2
v -74.224		2.102		2
v -86.999		15.734		8
v -79.015		22.739		8
v -76.411		15.219		0
v -86.781		15.589		8
v -74.003		2.1769		2
v -73.852		2.228		2
v -73.5		2.402		2
v -76.266		15.001		0
v -73.174		2.62		2
v -76.15		14.766		0
v -78		23		8
v -72.879		2.879		2
v -78.026		23.392		8
v -78.102		23.776		8
v -78.228		24.148		8
v -78.402		24.5		8
v -72.7745		2.998		2
v -72.62		3.174		2
v -85.402		12.5		2
v -85.4154		12.48		2
v -78.62		21.174		8
v -78.402		21.5		8
v -78.228		21.852		8
v -78.102		22.224		8
v -78.026		22.608		8
v -85.228		12.852		2
v -89.826		16.38		8
v -85.102		13.224		2
v -72.402		3.5		2
v -78.879		20.879		8
v -85.026		13.608		2
v -72.228		3.852		2
v -90.598		12.5		8
v -80.224		20.102		8
v -79.852		20.228		8
v -79.5		20.402		8
v -79.174		20.62		8
v -88.68		3.1209		2
v -72.102		4.224		2
v -80.608		20.026		8
v -88.766		3.15		0
v -85.026		14.392		2
v -88.766		3.15		2
v -90.121		16.121		8
v -90.38		15.826		8
v -90.598		15.5		8
v -85.102		14.776		2
v -89.001		3.266		0
v -88		11.998		8
v -88.261		12.015		8
v -89.001		3.266		2
v -85.228		15.148		2
v -89.219		3.411		0
v -89.219		3.411		2
v -88.518		12.066		8
v -85.402		15.5		2
v -73.15		4.234		2
v -89.416		3.584		0
v -89.416		3.584		2
v -88.766		12.15		8
v -85.62		15.826		2
v -89.589		3.781		0
v -73.266		3.999		2
v -89.589		3.781		2
v -89.001		12.266		8
v -85.879		16.121		2
v -89.734		3.999		0
v -89.734		3.999		2
v -73.411		3.781		2
v -89.219		12.411		8
v -89.85		4.234		0
v -89.85		4.234		2
v -73.584		3.584		2
v -89.8683		4.288		2
v -73.781		3.411		2
v -88		2.998		0
v -88.261		3.015		0
v -88.261		3.015		2
v -88		2.998		2
v -73.999		3.266		2
v -88.518		3.066		0
v -89.934		4.482		8
v -88.518		3.066		2
v -86.781		12.411		8
v -85.62		12.174		2
v -85.7745		11.998		2
v -86.632		3.5418		2
v -86.781		3.411		0
v -86.781		3.411		2
v -86.999		12.266		8
v -90.121		-1.879		2
v -90.003		-1.7754		2
v -86.999		3.266		0
v -86.999		3.266		2
v -90.38		-2.174		2
v -87.234		12.15		8
v -88		11		2
v -87.234		3.15		0
v -87.234		3.15		2
v -90.598		-2.5		2
v -88		8		2
v -87.482		12.066		8
v -74.234		3.15		2
v -87.482		3.066		0
v -87.482		3.066		2
v -87.739		12.015		8
v -87.739		3.015		0
v -86.5		11.402		2
v -87.739		3.015		2
v -74.344		3.1127		2
v -86.632		11.3368		2
v -86.174		11.62		2
v -86.1317		4.288		2
v -86.15		4.234		1.003
v -85.998		11.7745		2
v -86.15		4.234		2
v -88.392		11.026		8
v -88		11		8
v -87.608		11.026		8
v -87.608		11.026		2
v -87.224		11.102		8
v -86.852		11.228		8
v -86.266		3.999		1.003
v -86.266		3.999		2
v -87.224		11.102		2
v -89.826		11.62		8
v -89.5		11.402		8
v -89.148		11.228		8
v -86.852		11.228		2
v -86.2667		3.998		1.003
v -88.776		11.102		8
v -86.2667		3.998		0
v -86.411		3.781		0
v -86.411		3.781		2
v -90.38		12.174		8
v -90.121		11.879		8
v -90.974		13.608		8
v -90.898		13.224		8
v -90.772		12.852		8
v -90.772		15.148		8
v -90.898		14.776		8
v -90.974		14.392		8
v -86.584		3.584		0
v -91		14		8
v -89.826		11.62		2
v -86.584		3.584		2
v -89.5		11.402		2
v -89.148		11.228		2
v -88.776		11.102		2
v -75		2		2
v -74.608		2.026		2
v -88.392		11.026		2
v -89.985		4.739		8
v -74.482		3.066		2
v -89.934		4.482		0
v -89.934		4.482		2
v -74.739		3.015		2
v -90.003		5		8
v -89.985		4.739		0
v -89.985		4.739		2
v -75		2.998		2
v -89.985		5.261		8
v -90.003		5		0
v -90.003		5		2
v -89.934		5.518		8
v -86.174		7.38		2
v -85.998		7.2255		2
v -89.985		5.261		0
v -89.985		5.261		2
v -86.5		7.598		2
v -89.85		5.766		8
v -89.934		5.518		0
v -89.934		5.518		2
v -70.15		-3.234		8
v -86.632		7.6632		2
v -89.734		6.001		8
v -70.066		-3.482		8
v -89.85		5.766		0
v -89.85		5.766		2
v -86.852		7.772		2
v -89.589		6.219		8
v -70.015		-3.739		8
v -89.734		6.001		0
v -89.734		6.001		2
v -87.224		7.898		2
v -89.416		6.416		8
v -87.608		7.974		2
v -89.589		6.219		0
v -89.589		6.219		2
v -89.219		6.589		8
v -70.174		-1.62		8
v -89.416		6.416		0
v -89.416		6.416		2
v -89.001		6.734		8
v -88.392		7.974		2
v -69.402		-2.5		8
v -69.62		-2.174		8
v -69.879		-1.879		8
v -69.026		-3.608		8
v -88.776		7.898		2
v -69.102		-3.224		8
v -69.228		-2.852		8
v -89.219		6.589		0
v -88.766		6.85		8
v -89.219		6.589		2
v -73.985		-3.739		8
v -89.001		6.734		0
v -89.001		6.734		2
v -89.148		7.772		2
v -73.934		-3.482		8
v -88.766		6.85		0
v -89.5		7.598		2
v -88.766		6.85		2
v -88.518		6.934		8
v -73.85		-3.234		8
v -89.826		7.38		2
v -73.734		-2.999		8
v -88.261		6.985		8
v -88.68		6.8791		2
v -73.589		-2.781		8
v -88.518		6.934		0
v -88.518		6.934		2
v -88		7.003		8
v -73.416		-2.584		8
v -88.261		6.985		0
v -87.739		6.985		8
v -88.261		6.985		2
v -73.219		-2.411		8
v -73.001		-2.266		8
v -87.482		6.934		8
v -88		7.003		0
v -88		7.003		2
v -72.766		-2.15		8
v -87.739		6.985		0
v -87.234		6.85		8
v -87.739		6.985		2
v -72.518		-2.066		8
v -87.482		6.934		0
v -86.999		6.734		8
v -87.482		6.934		2
v -86.781		6.589		8
v -87.234		6.85		0
v -87.234		6.85		2
v -72.261		-2.015		8
v -86.999		6.734		0
v -86.999		6.734		2
v -72		-1.997		8
v -86.781		6.589		0
v -90.772		6.148		8
v -86.781		6.589		2
v -75.392		7.974		2
v -71.739		-2.015		8
v -90.898		5.776		8
v -75.776		7.898		2
v -71.482		-2.066		8
v -90.974		5.392		8
v -86.632		6.4582		2
v -76.148		7.772		2
v -91		5		8
v -76.5		7.598		2
v -71.234		-2.15		8
v -90.974		4.608		8
v -76.826		7.38		2
v -70.999		-2.266		8
v -77.003		7.2246		2
v -86.5		2.402		8
v -70.781		-2.411		8
v -86.174		2.62		8
v -70.584		-2.584		8
v -85.879		2.879		8
v -70.411		-2.781		8
v -85.62		3.174		8
v -70.266		-2.999		8
v -85.402		3.5		8
v -85.228		3.852		8
v -85.102		4.224		8
v -72		-1		8
v -72.392		-1.026		8
v -72.776		-1.102		8
v -73.148		-1.228		8
v -73.5		-1.402		8
v -73.826		-1.62		8
v -86.15		4.234		8
v -70.5		-1.402		8
v -70.852		-1.228		8
v -71.224		-1.102		8
v -71.608		-1.026		8
v -86.266		3.999		8
v -88.766		21.15		0
v -86.411		3.781		8
v -89.001		21.266		0
v -89.219		21.411		0
v -74.121		-1.879		8
v -86.584		6.416		0
v -89.416		21.584		0
v -86.584		6.416		2
v -89.589		21.781		0
v -74.38		-2.174		8
v -74.598		-2.5		8
v -74.772		-2.852		8
v -74.898		-3.224		8
v -74.974		-3.608		8
v -89.734		21.999		0
v -86.411		6.219		0
v -86.411		6.219		2
v -89.85		22.234		0
v -69.998		-4		8
v -86.2673		6.003		0
v -86.2673		6.003		1.003
v -89.934		22.482		0
v -70.015		-4.261		8
v -86.266		6.001		1.003
v -90.003		20.998		0
v -86.266		6.001		2
v -70.066		-4.518		8
v -88.261		21.015		0
v -88		20.998		0
v -72		3.6507		2
v -70.15		-4.766		8
v -86.15		5.766		1.003
v -86.15		5.766		2
v -86.584		3.584		8
v -69		-4		8
v -86.066		5.518		1.003
v -86.066		5.518		2
v -69.62		-5.826		8
v -69.402		-5.5		8
v -69.228		-5.148		8
v -69.102		-4.776		8
v -69.026		-4.392		8
v -70.174		-6.38		8
v -69.879		-6.121		8
v -86.015		5.261		1.003
v -86.015		5.261		2
v -72.518		-5.934		8
v -72.766		-5.85		8
v -85.998		5		1.003
v -85.998		5		2
v -73.001		-5.734		8
v -73.219		-5.589		8
v -86.015		4.739		1.003
v -86.015		4.739		2
v -73.416		-5.416		8
v -73.589		-5.219		8
v -86.066		4.482		1.003
v -86.066		4.482		2
v -73.734		-5.001		8
v -73.85		-4.766		8
v -73.934		-4.518		8
v -73.985		-4.261		8
v -75		2.998		0
v -75.261		3.015		0
v -75.261		3.015		2
v -74.003		-4		8
v -75.518		3.066		0
v -75.518		3.066		2
v -75.766		3.15		0
v -75.766		3.15		2
v -72		-6.002		8
v -72.261		-5.985		8
v -85		5		2
v -76.001		3.266		0
v -76.001		3.266		2
v -76.219		3.411		0
v -76.219		3.411		2
v -70.266		-5.001		8
v -81		2.998		2
v -88.518		21.066		0
v -76.416		3.584		0
v -76.416		3.584		2
v -70.411		-5.219		8
v -76.589		3.781		0
v -76.589		3.781		2
v -86.781		21.411		0
v -70.584		-5.416		8
v -76.7333		3.998		0
v -86.999		21.266		0
v -76.7333		3.998		1.003
v -70.781		-5.589		8
v -87.234		21.15		0
v -78		5		2
v -76.734		3.999		1.003
v -76.734		3.999		2
v -87.482		21.066		0
v -70.999		-5.734		8
v -87.739		21.015		0
v -78.392		11.026		2
v -78.44		11.0355		2
v -71.234		-5.85		8
v -89.985		22.739		0
v -76.85		4.234		1.003
v -76.85		4.234		2
v -90.003		23		0
v -71.482		-5.934		8
v -89.985		23.261		0
v -71.739		-5.985		8
v -89.934		23.518		0
v -89.85		23.766		0
v -76.8683		4.288		2
v -89.734		24.001		0
v -77.003		3.998		1.003
v -89.589		24.219		0
v -89.416		24.416		0
v -72.392		-6.974		8
v -72		-7		8
v -71.608		-6.974		8
v -89.219		24.589		0
v -71.224		-6.898		8
v -70.852		-6.772		8
v -70.5		-6.598		8
v -89.001		24.734		0
v -74.482		3.066		0
v -74.739		3.015		0
v -86.999		24.734		0
v -73.826		-6.38		8
v -73.5		-6.598		8
v -73.148		-6.772		8
v -72.776		-6.898		8
v -86.781		24.589		0
v -74.121		-6.121		8
v -86.584		24.416		0
v -73.15		4.234		0
v -74.898		-4.776		8
v -86.411		24.219		0
v -74.772		-5.148		8
v -74.598		-5.5		8
v -74.38		-5.826		8
v -73.266		3.999		0
v -75		-4		8
v -77.121		7.121		2
v -74.974		-4.392		8
v -86.2667		24.002		0
v -73.411		3.781		0
v -77.38		6.826		2
v -73.584		3.584		0
v -77.598		6.5		2
v -73.781		3.411		0
v -77.6791		6.336		2
v -73.999		3.266		0
v -74.234		3.15		0
v -76.416		6.416		2
v -76.4863		6.336		2
v -80.121		11.879		2
v -76.219		6.589		2
v -76.934		4.482		1.003
v -76.934		4.482		2
v -79.826		11.62		2
v -80.003		11.7754		2
v -76.001		6.734		2
v -76.985		4.739		1.003
v -79.5		11.402		2
v -76.985		4.739		2
v -79.148		11.228		2
v -75.766		6.85		2
v -77.003		5		1.003
v -78.776		11.102		2
v -77.003		5		2
v -75.518		6.934		2
v -76.985		5.261		1.003
v -76.985		5.261		2
v -75.261		6.985		2
v -76.934		5.518		1.003
v -76.934		5.518		2
v -76.85		5.766		1.003
v -77.772		6.148		2
v -76.85		5.766		2
v -77.898		5.776		2
v -76.734		6.001		1.003
v -76.734		6.001		2
v -77.974		5.392		2
v -76.589		6.219		0
v -76.7327		6.003		1.003
v -76.7327		6.003		0
v -77.974		4.608		2
v -77.9107		4.288		2
v -76.589		6.219		2
v -88.766		3.15		8
v -89.001		3.266		8
v -89.219		3.411		8
v -76.416		6.416		0
v -89.416		3.584		8
v -76.219		6.589		0
v -89.589		3.781		8
v -76.001		6.734		0
v -89.734		3.999		8
v -75.766		6.85		0
v -89.85		4.234		8
v -77.898		4.224		2
v -75.518		6.934		0
v -77.772		3.852		2
v -75.261		6.985		0
v -77.598		3.5		2
v -75		7.003		0
v -77.38		3.174		2
v -74.739		6.985		0
v -88.261		3.015		8
v -77.2255		2.998		2
v -74.482		6.934		0
v -88.518		3.066		8
v -74.234		6.85		0
v -73.999		6.734		0
v -86.781		3.411		8
v -85.879		11.879		2
v -73.781		6.589		0
v -77.121		2.879		2
v -86.999		3.266		8
v -73.584		6.416		0
v -85.026		4.608		2
v -77.003		2.7754		2
v -85.0893		4.288		2
v -76.826		2.62		2
v -87.234		3.15		8
v -73.411		6.219		0
v -85.026		5.392		2
v -87.482		3.066		8
v -73.266		6.001		0
v -76.5		2.402		2
v -85.102		5.776		2
v -73.15		5.766		0
v -76.148		2.228		2
v -87.739		3.015		8
v -85.228		6.148		2
v -73.066		5.518		0
v -75.776		2.102		2
v -85.402		6.5		2
v -75.392		2.026		2
v -73.015		5.261		0
v -85.62		6.826		2
v -72.998		5		0
v -85.879		7.121		2
v -73.015		4.739		0
v -73.066		4.482		0
v -85.62		3.174		2
v -85.7745		2.998		2
v -85.402		3.5		2
v -85.228		3.852		2
v -88.766		-5.85		0
v -85.102		4.224		2
v -89.001		-5.734		0
v -89.219		-5.589		0
v -88		2		2
v -89.416		-5.416		0
v -89.589		-5.219		0
v -88		-1		2
v -89.734		-5.001		0
v -86.5		2.402		2
v -86.632		2.3368		2
v -89.85		-4.766		0
v -89.934		-4.518		0
v -86.174		2.62		2
v -85.998		2.7745		2
v -89.985		-4.261		0
v -87.608		2.026		2
v -87.224		2.102		2
v -90.003		-4		0
v -86.852		2.228		2
v -88		-6.002		0
v -88.261		-5.985		0
v -88.518		-5.934		0
v -89.826		2.62		2
v -89.5		2.402		2
v -89.148		2.228		2
v -88.776		2.102		2
v -88.392		2.026		2
v -85.62		24.826		8
v -85.879		25.121		8
v -86.174		25.38		8
v -86.5		25.598		8
v -86.174		-1.62		2
v -85.998		-1.7745		2
v -86.5		-1.402		2
v -86.632		-1.3368		2
v -88.766		24.85		8
v -86.852		-1.228		2
v -88.518		24.934		8
v -87.224		-1.102		2
v -88.261		24.985		8
v -87.608		-1.026		2
v -88		25.003		8
v -88.392		-1.026		2
v -87.739		24.985		8
v -88.776		-1.102		2
v -87.482		24.934		8
v -89.148		-1.228		2
v -87.234		24.85		8
v -89.5		-1.402		2
v -89.826		-1.62		2
v -88		26		8
v -72		-1		2
v -88.392		25.974		8
v -88.776		25.898		8
v -89.148		25.772		8
v -89.5		25.598		8
v -89.826		25.38		8
v -86.852		25.772		8
v -87.224		25.898		8
v -87.608		25.974		8
v -90.121		25.121		8
v -90.38		24.826		8
v -86.584		24.416		8
v -86.411		24.219		8
v -86.266		24.001		8
v -86.15		23.766		8
v -86.066		23.518		8
v -86.015		23.261		8
v -70.174		-1.62		2
v -85.998		23		8
v -70.248		-1.5705		2
v -86.015		22.739		8
v -86.066		22.482		8
v -70.5		-1.402		2
v -86.15		22.234		8
v -70.852		-1.228		2
v -86.266		21.999		8
v -71.224		-1.102		2
v -86.411		21.781		8
v -71.608		-1.026		2
v -86.584		21.584		8
v -72.392		-1.026		2
v -72.776		-1.102		2
v -73.148		-1.228		2
v -73.5		-1.402		2
v -73.826		-1.62		2
v -85		23		8
v -85.026		23.392		8
v -74.003		-1.7754		2
v -86.781		-5.589		0
v -85.102		23.776		8
v -85.228		24.148		8
v -85.402		24.5		8
v -85.62		21.174		8
v -85.402		21.5		8
v -85.228		21.852		8
v -85.102		22.224		8
v -85.026		22.608		8
v -69.026		-3.608		2
v -69.102		-3.224		2
v -86.5		20.402		8
v -86.174		20.62		8
v -85.879		20.879		8
v -69.228		-2.852		2
v -88.766		21.15		8
v -69.402		-2.5		2
v -69.62		-2.174		2
v -89.001		21.266		8
v -69.879		-1.879		2
v -89.219		21.411		8
v -89.416		21.584		8
v -69.62		-5.826		2
v -89.589		21.781		8
v -89.734		21.999		8
v -89.85		22.234		8
v -89.934		22.482		8
v -88		20.998		8
v -88.261		21.015		8
v -88.518		21.066		8
v -86.781		21.411		8
v -86.999		21.266		8
v -87.234		21.15		8
v -87.482		21.066		8
v -87.739		21.015		8
v -89.985		22.739		8
v -90.003		23		8
v -89.985		23.261		8
v -89.934		23.518		8
v -89.85		23.766		8
v -89.734		24.001		8
v -89.589		24.219		8
v -89.416		24.416		8
v -85.879		2.879		2
v -89.219		24.589		8
v -89.001		24.734		8
v -85.026		-3.608		2
v -85.102		-3.224		2
v -85.228		-2.852		2
v -86.999		24.734		8
v -85.402		-2.5		2
v -85.62		-2.174		2
v -86.781		24.589		8
v -85.879		-1.879		2
v -86.999		-5.734		0
v -87.234		-5.85		0
v -88.392		20.026		8
v -88		20		8
v -87.608		20.026		8
v -87.224		20.102		8
v -87.482		-5.934		0
v -86.852		20.228		8
v -87.739		-5.985		0
v -89.826		20.62		8
v -89.5		20.402		8
v -89.148		20.228		8
v -88.776		20.102		8
v -85.998		-4		1.003
v -86.015		-4.261		1.003
v -90.598		24.5		8
v -90.598		21.5		8
v -90.38		21.174		8
v -90.121		20.879		8
v -86.066		-4.518		1.003
v -90.974		22.608		8
v -90.898		22.224		8
v -90.772		21.852		8
v -90.772		24.148		8
v -90.898		23.776		8
v -90.974		23.392		8
v -91		23		8
v -86.15		-4.766		1.003
v -86.266		-5.001		1.003
v -86.2667		-5.002		1.003
v -86.2667		-5.002		0
v -86.411		-5.219		0
v -86.584		-5.416		0
v -89.985		-3.739		0
v -89.985		-3.739		2
v -89.934		-3.482		0
v -89.934		-3.482		2
v -89.85		-3.234		0
v -89.85		-3.234		2
v -89.734		-2.999		0
v -89.734		-2.999		2
v -89.589		-2.781		0
v -89.589		-2.781		2
v -89.416		-2.584		0
v -89.416		-2.584		2
v -89.219		-2.411		0
v -89.219		-2.411		2
v -89.001		-2.266		0
v -89.001		-2.266		2
v -88.766		-2.15		0
v -88.766		-2.15		2
v -88.68		-2.1209		2
v -88.518		-2.066		0
v -88.518		-2.066		2
v -88.261		-2.015		0
v -88.261		-2.015		2
v -88		-1.997		0
v -88		-1.997		2
v -87.739		-2.015		0
v -87.739		-2.015		2
v -87.482		-2.066		0
v -87.482		-2.066		2
v -87.234		-2.15		0
v -87.234		-2.15		2
v -86.999		-2.266		0
v -86.999		-2.266		2
v -86.781		-2.411		0
v -86.781		-2.411		2
v -78.392		16.974		8
v -78.776		16.898		8
v -79.148		16.772		8
v -79.5		16.598		8
v -86.632		-2.5418		2
v -86.584		-2.584		0
v -86.584		-2.584		2
v -78.261		15.985		8
v -86.411		-2.781		0
v -86.411		-2.781		2
v -86.2673		-2.997		0
v -86.2673		-2.997		1.003
v -78.261		12.015		8
v -70.248		-3.0355		2
v -70.15		-3.234		2
v -86.266		-2.999		1.003
v -86.266		-2.999		2
v -78.392		11.026		8
v -86.15		-3.234		1.003
v -86.15		-3.234		2
v -79.416		12.584		8
v -79.589		12.781		8
v -86.066		-3.482		1.003
v -86.066		-3.482		2
v -79.734		12.999		8
v -70.066		-3.482		2
v -79.85		13.234		8
v -79.934		13.482		8
v -86.015		-3.739		1.003
v -86.015		-3.739		2
v -79.985		13.739		8
v -80.003		14		8
v -79.985		14.261		8
v -79.934		14.518		8
v -79.85		14.766		8
v -79.734		15.001		8
v -79.589		15.219		8
v -79.416		15.416		8
v -79.219		15.589		8
v -79.001		15.734		8
v -78.766		15.85		8
v -78.518		15.934		8
v -79.826		16.38		8
v -81		14		8
v -80.974		13.608		8
v -80.898		13.224		8
v -80.772		12.852		8
v -80.598		12.5		8
v -80.121		16.121		8
v -80.38		15.826		8
v -80.598		15.5		8
v -80.772		15.148		8
v -80.898		14.776		8
v -80.974		14.392		8
v -78.518		12.066		8
v -78.766		12.15		8
v -79.001		12.266		8
v -74.121		-1.879		2
v -79.219		12.411		8
v -74.344		-2.133		2
v -74.38		-2.174		2
v -78.776		11.102		8
v -74.598		-2.5		2
v -79.826		11.62		8
v -79.5		11.402		8
v -79.148		11.228		8
v -74.772		-2.852		2
v -74.898		-3.224		2
v -80.38		12.174		8
v -80.121		11.879		8
v -74.974		-3.608		2
v -70.015		-3.739		2
v -90.003		12.48		0
v -72.518		-5.934		0
v -72.766		-5.85		0
v -73.001		-5.734		0
v -73.219		-5.589		0
v -73.416		-5.416		0
v -73.589		-5.219		0
v -73.7333		-5.002		0
v -73.7333		-5.002		1.003
v -73.734		-5.001		1.003
v -73.85		-4.766		1.003
v -73.934		-4.518		1.003
v -73.985		-4.261		1.003
v -73.985		-3.739		2
v -74.003		-4		1.003
v -74.003		-5.002		1.003
v -73.934		-3.482		2
v -73.85		-3.234		2
v -72		-6.002		0
v -72.261		-5.985		0
v -73.734		-2.999		2
v -73.589		-2.781		2
v -70.266		-5.001		0
v -73.416		-2.584		2
v -70.411		-5.219		0
v -73.219		-2.411		2
v -70.584		-5.416		0
v -70.781		-5.589		0
v -73.001		-2.266		2
v -70.999		-5.734		0
v -71.234		-5.85		0
v -72.766		-2.15		2
v -72.518		-2.066		2
v -72.296		-2.0219		2
v -86.584		-2.584		8
v -86.411		-2.781		8
v -72.261		-2.015		2
v -86.266		-2.999		8
v -86.15		-3.234		8
v -72		-1.997		2
v -86.066		-3.482		8
v -71.739		-2.015		2
v -86.015		-3.739		8
v -71.482		-5.934		0
v -71.482		-2.066		2
v -71.739		-5.985		0
v -86.174		-1.62		8
v -86.5		-1.402		8
v -85.62		-2.174		8
v -71.234		-2.15		2
v -85.879		-1.879		8
v -69.998		-4		0
v -85.026		-3.608		8
v -85.102		-3.224		8
v -85.228		-2.852		8
v -85.402		-2.5		8
v -70.015		-4.261		0
v -70.999		-2.266		2
v -89.985		-3.739		8
v -70.066		-4.518		0
v -89.934		-3.482		8
v -70.15		-4.766		0
v -89.85		-3.234		8
[truncated: 4,379 more rows]
