# Supplementary material for: A robust method for on-chip production and manipulation of lipid vesicles by inverted emulsion
Source: Cell Rep Methods. 2026 Mar 10;6(3):101326. doi: 10.1016/j.crmeth.2026.101326 (PMC13030974; doi:10.1016/j.crmeth.2026.101326)
Supplement: Data S1.CAD design files of the 3D printable chip [file mmc2.zip › 3Dchip design file/obj.mtl]

# Color definition for Tinkercad Obj File 2015

newmtl color_12568524
Ka 0 0 0 
Kd 0.7490196078431373 0.7803921568627451 0.8
d 1
illum 0.0
